# Supplementary material for: High Efficacy and Drug Synergy of HDAC6-Selective Inhibitor NN-429 in Natural Killer (NK)/T-Cell Lymphoma
Source: Pharmaceuticals (Basel). 2022 Oct 26;15(11):1321. doi: 10.3390/ph15111321 (PMC9692247; doi:10.3390/ph15111321)
Supplement: Supplementary file 1 [file pharmaceuticals-15-01321-s001.zip]

Archive with 1 entries (1 files):
- pharmaceuticals-1894599-supplementary.pdf
